# Supplementary material for: When Doctor Means Teacher: An Interactive Workshop on Patient-Centered Education
Source: MedEdPORTAL. 2020 Dec 10;16:11053. doi: 10.15766/mep_2374-8265.11053 (PMC7732137; doi:10.15766/mep_2374-8265.11053)
Supplement: Supplementary file 1 — Facilitator Guide.docxPresurvey.docxSession 1 Patient Education Diagnoses.pptxVideo.mp4Session 1 Role-Play Scenarios.docxSession 1 Postsurvey.docxMedication Research Worksheet.docxSession 2 Patient Education Medications.pptxSession 2 Role-Play Scenarios.docxSession 2 Postsurvey.docx [file mep_2374-8265.11053-s001.zip]

Archive with 11 entries (11 files):
- A. Facilitator Guide.docx
- B. Presurvey.docx
- C. Session 1 Patient Education Diagnoses.pptx
- D. Video.mp4
- E. Session 1 Role-Play Scenarios.docx
- F. Session 1 Postsurvey.docx
- G. Medication Research Worksheet.docx
- H. Session 2 Patient Education Medications.pptx
- I. Session 2 Role-Play Scenarios.docx
- J. Session 2 Postsurvey.docx
- _Educational_Summary_Report_11053.pdf
